# Supplementary material for: From cigarettes to symptoms: the association between smoking and depression in the German National Cohort (NAKO)
Source: BMC Public Health. 2025 Dec 19;26:301. doi: 10.1186/s12889-025-25959-0 (PMC12831396; doi:10.1186/s12889-025-25959-0)
Supplement: Supplementary file 3 — Supplementary Material 3. [file 12889_2025_25959_MOESM3_ESM.xlsx]

## Sheet: Variable registry
Variable name	Description
d_an_neu_5_NA_fac	Physician's diagnosis of depression
a_smok_stat_qn_NA_facformer	Former smokers
a_smok_stat_qn_NA_faccurrent	Current smokers
basis_age	Age
basis_age_squared	Age²
basis_sex_facfemale	Female sex
a_ses_isced97_cat_NA_facmedium	Medium education level
a_ses_isced97_cat_NA_fachigh	High education level
a_ses_isced97_cat_NA_facnot finished	Education in progress
a_anthro_bmi_eig_NA	Body-Mass-Index
a_alk_audit_c_NA	Alcohol consumption
MINI_Criterion_A_C_L2_only	MINI classification
a_emo_phq9_sum_NA	PHQ-9 sum score
LifetimeCurrentDep	Lifetime & current depression			LifetimeCurrentDep:	1 = current depression only
a_smok_cig_d_NA	Cigarettes per day				2 = lifetime depression only
physician_depression_AAO	Age at onset of depression				3 = current & lifetime depression
a_smok_age_NA	Age at onset of smoking
a_emo_dauer_dperiode_years_NA	Duration since last depressive episode
smok_quit_dur_f_CC	Duration since smoking cessation

## Sheet: S1_glm_smok_stat_PD
Supplementary Table S1: Regression results - Physician's diagnosis by smoking status
Formula:	d_an_neu_5_NA_fac ~ a_smok_stat_qn_NA_fac + basis_age + basis_age_squared + basis_sex_fac + a_ses_isced97_cat_NA_fac + a_anthro_bmi_eig_NA + a_alk_audit_c_NA
	Estimate	Std. Error	z value	Pr(>|z|)
(Intercept)	-5.12043	0.122446	-41.8179	<1E-300
a_smok_stat_qn_NA_facformer	0.375035	0.016477	22.7611	1.11437e-114
a_smok_stat_qn_NA_faccurrent	0.63906	0.0186323	34.2986	8.24506e-258
basis_age	0.0964426	0.00460042	20.9639	1.40242e-97
basis_age_squared	-0.000865497	4.65766e-05	-18.5822	4.47493e-77
basis_sex_facfemale	0.639219	0.0151057	42.3164	<1E-300
a_ses_isced97_cat_NA_facmedium	-0.316047	0.0416725	-7.58407	3.34878e-14
a_ses_isced97_cat_NA_fachigh	-0.347227	0.0418306	-8.30079	1.03423e-16
a_ses_isced97_cat_NA_facnot finished	0.163829	0.0719852	2.27587	0.0228537
a_anthro_bmi_eig_NA	0.0265625	0.00132714	20.0148	4.09519e-89
a_alk_audit_c_NA	-0.0734902	0.00366632	-20.0447	2.24749e-89

## Sheet: S2_glm_smok_stat_MINI
Supplementary Table S2: Regression results - MINI classification by smoking status
Formula:	MINI_Criterion_A_C_L2_only ~ a_smok_stat_qn_NA_fac + basis_age + basis_age_squared + basis_sex_fac + a_ses_isced97_cat_NA_fac + a_anthro_bmi_eig_NA + a_alk_audit_c_NA
	Estimate	Std. Error	z value	Pr(>|z|)
(Intercept)	-4.57203	0.221394	-20.6511	9.53763e-95
a_smok_stat_qn_NA_facformer	0.369102	0.0306129	12.0571	1.77955e-33
a_smok_stat_qn_NA_faccurrent	0.638349	0.0344494	18.5301	1.18112e-76
basis_age	0.08481	0.00827311	10.2513	1.16776e-24
basis_age_squared	-0.000845168	8.55301e-05	-9.88153	5.00619e-23
basis_sex_facfemale	0.472587	0.027472	17.2025	2.54438e-66
a_ses_isced97_cat_NA_facmedium	-0.170811	0.0872706	-1.95726	0.050317
a_ses_isced97_cat_NA_fachigh	-0.180316	0.0874648	-2.06158	0.0392477
a_ses_isced97_cat_NA_facnot finished	0.558396	0.127009	4.39651	1.10006e-05
a_anthro_bmi_eig_NA	0.0253925	0.00254143	9.99143	1.66175e-23
a_alk_audit_c_NA	-0.0578318	0.0068587	-8.4319	3.4011e-17

## Sheet: S3A_glm_smok_stat_phqcut
Supplementary Table S3A: Regression results - PHQ-9 cutoff by smoking status
Formula:	a_emo_phq9_cut10_NA ~ a_smok_stat_qn_NA_fac + basis_age + basis_age_squared + basis_sex_fac + a_ses_isced97_cat_NA_fac + a_anthro_bmi_eig_NA + a_alk_audit_c_NA
	Estimate	Std. Error	z value	Pr(>|z|)
(Intercept)	-3.61719	0.137179	-26.3683	3.16215e-153
a_smok_stat_qn_NA_facformer	0.238862	0.0222213	10.7492	5.97588e-27
a_smok_stat_qn_NA_faccurrent	0.651994	0.0231536	28.1596	1.82991e-174
basis_age	0.037395	0.00542536	6.89263	5.47704e-12
basis_age_squared	-0.000567706	5.74394e-05	-9.88357	4.90547e-23
basis_sex_facfemale	0.430613	0.0194029	22.1932	3.99377e-109
a_ses_isced97_cat_NA_facmedium	-0.683187	0.0454031	-15.0471	3.60517e-51
a_ses_isced97_cat_NA_fachigh	-1.00736	0.0461326	-21.8362	1.05206e-105
a_ses_isced97_cat_NA_facnot finished	-0.200895	0.0705766	-2.84648	0.00442062
a_anthro_bmi_eig_NA	0.04591	0.00162398	28.2701	8.06713e-176
a_alk_audit_c_NA	-0.0474316	0.0046664	-10.1645	2.85586e-24

## Sheet: S3B_lm_smok_stat_phq9
Supplementary Table S3B: Regression results - PHQ-9 sum score by smoking status
Formula:	a_emo_phq9_sum_NA ~ a_smok_stat_qn_NA_fac + basis_age + basis_age_squared + basis_sex_fac + a_ses_isced97_cat_NA_fac + a_anthro_bmi_eig_NA + a_alk_audit_c_NA
	Estimate	Std. Error	t value	Pr(>|t|)
(Intercept)	2.80584	0.13988	20.059	2.12852e-89
a_smok_stat_qn_NA_facformer	0.32762	0.0203948	16.0639	5.03089e-58
a_smok_stat_qn_NA_faccurrent	0.908166	0.0241901	37.5428	3.17522e-307
basis_age	0.040537	0.00511557	7.92424	2.30885e-15
basis_age_squared	-0.00073087	5.31372e-05	-13.7544	5.04886e-43
basis_sex_facfemale	0.934167	0.0184845	50.5379	<1E-300
a_ses_isced97_cat_NA_facmedium	-1.23317	0.0621847	-19.8307	2.02274e-87
a_ses_isced97_cat_NA_fachigh	-1.61792	0.0622043	-26.0098	7.4047e-149
a_ses_isced97_cat_NA_facnot finished	-0.382054	0.0882576	-4.32885	1.49974e-05
a_anthro_bmi_eig_NA	0.0656771	0.00181424	36.2009	6.91325e-286
a_alk_audit_c_NA	-0.0279818	0.00445887	-6.27554	3.4925e-10

## Sheet: S4_glm_smok_stat_phq9_PD
Supplementary Table S4: Regression results - Current & lifetime depression by smoking status
Formula:	LifetimeCurrentDep ~ a_smok_stat_qn_NA_fac + basis_age + basis_age_squared + basis_sex_fac + a_ses_isced97_cat_NA_fac + a_anthro_bmi_eig_NA + a_alk_audit_c_NA
LifetimeCurrentDep	Variable	Estimate	Std. Error	t value	Pr(>|t|)
1	(Intercept)	-2.9107	0.000107089	-27180.1	5.12923e-14
1	a_smok_stat_qn_NA_facformer	-5.33429	0.000358361	-14885.2	<1E-300
1	a_smok_stat_qn_NA_faccurrent	-6.70926	9.86852e-05	-67986.5	<1E-300
1	basis_age	0.18958	0.00120281	157.614	<1E-300
1	basis_age_squared	0.382123	0.012088	31.6119	<1E-300
1	basis_sex_facfemale	0.386002	0.00184031	209.748	<1E-300
1	a_ses_isced97_cat_NA_facmedium	0.533138	0.00307174	173.562	<1E-300
1	a_ses_isced97_cat_NA_fachigh	0.564582	0.0086556	65.2273	<1E-300
1	a_ses_isced97_cat_NA_facnot finished	0.908836	0.00341402	266.207	<1E-300
1	a_anthro_bmi_eig_NA	0.000586811	0.00290856	0.201753	0.84011
1	a_alk_audit_c_NA	0.0923351	0.00197974	46.6399	<1E-300
2	(Intercept)	0.11481	0.00276371	41.5421	<1E-300
2	a_smok_stat_qn_NA_facformer	-0.000264437	3.51241e-05	-7.52867	5.12923e-14
2	a_smok_stat_qn_NA_faccurrent	-0.00077559	2.27684e-05	-34.0644	<1E-300
2	basis_age	-0.00123131	3.39554e-05	-36.2627	<1E-300
2	basis_age_squared	0.337739	0.00220677	153.047	<1E-300
2	basis_sex_facfemale	0.644748	0.0168286	38.3126	<1E-300
2	a_ses_isced97_cat_NA_facmedium	0.67774	0.00202929	333.979	<1E-300
2	a_ses_isced97_cat_NA_fachigh	-0.705144	0.0129741	-54.3499	<1E-300
2	a_ses_isced97_cat_NA_facnot finished	-0.166482	0.00826193	-20.1505	<1E-300
2	a_anthro_bmi_eig_NA	-0.706498	0.0129877	-54.3976	<1E-300
2	a_alk_audit_c_NA	-1.01607	0.0128802	-78.8864	<1E-300
3	(Intercept)	-0.114023	0.00832085	-13.7032	<1E-300
3	a_smok_stat_qn_NA_facformer	-1.0286	0.0127997	-80.3609	<1E-300
3	a_smok_stat_qn_NA_faccurrent	-0.348824	8.06349e-05	-4325.97	<1E-300
3	basis_age	0.204342	0.000267324	764.397	<1E-300
3	basis_age_squared	0.0300473	5.7353e-05	523.901	<1E-300
3	basis_sex_facfemale	0.0368962	0.00219678	16.7956	<1E-300
3	a_ses_isced97_cat_NA_facmedium	0.015698	0.00151724	10.3464	<1E-300
3	a_ses_isced97_cat_NA_fachigh	0.0576788	0.00203238	28.38	<1E-300
3	a_ses_isced97_cat_NA_facnot finished	-0.0158561	0.0058138	-2.72732	0.00638503
3	a_anthro_bmi_eig_NA	-0.065665	0.00409946	-16.018	<1E-300
3	a_alk_audit_c_NA	-0.0961979	0.00617025	-15.5906	<1E-300

## Sheet: S5_lm_CpD_phq9
Supplementary Table S5: Regression results - PHQ-9 sum score by CpD
Formula:	a_emo_phq9_sum_NA ~ a_smok_cig_d_NA + basis_age + basis_age_squared + basis_sex_fac + a_ses_isced97_cat_NA_fac + a_anthro_bmi_eig_NA + a_alk_audit_c_NA
	Estimate	Std. Error	t value	Pr(>|t|)
(Intercept)	4.51548	0.349344	12.9256	3.96746e-38
a_smok_cig_d_NA	0.0483842	0.00282794	17.1094	2.37047e-65
basis_age	0.0157771	0.0138968	1.1353	0.256256
basis_age_squared	-0.000604784	0.000149625	-4.04201	5.3112e-05
basis_sex_facfemale	1.14758	0.0483383	23.7407	1.38436e-123
a_ses_isced97_cat_NA_facmedium	-1.45179	0.120146	-12.0836	1.511e-33
a_ses_isced97_cat_NA_fachigh	-1.82617	0.122306	-14.9312	2.97965e-50
a_ses_isced97_cat_NA_facnot finished	-0.251406	0.198095	-1.26912	0.204407
a_anthro_bmi_eig_NA	0.0449585	0.00473012	9.50471	2.13226e-21
a_alk_audit_c_NA	0.00614945	0.0102453	0.600221	0.548363

## Sheet: S6A_lm_smokAAO_depAAO
Supplementary Table S6A: Regression results - Depression AAO by smoking AAO
Formula:	physician_depression_AAO ~ a_smok_age_NA + basis_age + basis_age_squared + basis_sex_fac + a_ses_isced97_cat_NA_fac + a_anthro_bmi_eig_NA + a_alk_audit_c_NA
	Estimate	Std. Error	t value	Pr(>|t|)
(Intercept)	-7.4104	1.41968	-5.21976	1.81707e-07
a_smok_age_NA	0.241172	0.015508	15.5514	4.39003e-54
basis_age	0.963751	0.0540935	17.8164	3.11854e-70
basis_age_squared	-0.00265685	0.000544651	-4.87807	1.08301e-06
basis_sex_facfemale	-1.48109	0.156644	-9.45508	3.73041e-21
a_ses_isced97_cat_NA_facmedium	0.685957	0.3856	1.77894	0.0752717
a_ses_isced97_cat_NA_fachigh	0.248265	0.388115	0.639669	0.522398
a_ses_isced97_cat_NA_facnot finished	0.919577	0.864213	1.06406	0.287318
a_anthro_bmi_eig_NA	0.0507811	0.0134396	3.77848	0.000158439
a_alk_audit_c_NA	0.060621	0.0332349	1.82402	0.068171

## Sheet: S6B_lm_smokAAO_depAAO_former
Supplementary Table S6B: Stratified analysis - Depression AAO by smoking AAO, subgroup: Former smokers
Formula:	physician_depression_AAO ~ a_smok_age_NA + basis_age + basis_age_squared + basis_sex_fac + a_ses_isced97_cat_NA_fac + a_anthro_bmi_eig_NA + a_alk_audit_c_NA
	Estimate	Std. Error	t value	Pr(>|t|)
(Intercept)	-10.3176	2.11186	-4.88553	1.05055e-06
a_smok_age_NA	0.238103	0.0209325	11.3748	9.20882e-30
basis_age	1.09026	0.0787997	13.8359	4.57783e-43
basis_age_squared	-0.00392817	0.000772704	-5.08367	3.78181e-07
basis_sex_facfemale	-1.52297	0.211392	-7.20449	6.329e-13
a_ses_isced97_cat_NA_facmedium	0.0958023	0.619619	0.154615	0.877129
a_ses_isced97_cat_NA_fachigh	-0.509929	0.620895	-0.821282	0.411509
a_ses_isced97_cat_NA_facnot finished	0.29659	1.37422	0.215823	0.829131
a_anthro_bmi_eig_NA	0.060837	0.0179605	3.38727	0.000709159
a_alk_audit_c_NA	0.145422	0.0473065	3.07403	0.00211866

## Sheet: S6C_lm_smokAAO_depAAO_current
Supplementary Table S6C: Stratified analysis - Depression AAO by smoking AAO, subgroup: Current smokers
Formula:	physician_depression_AAO ~ a_smok_age_NA + basis_age + basis_age_squared + basis_sex_fac + a_ses_isced97_cat_NA_fac + a_anthro_bmi_eig_NA + a_alk_audit_c_NA
	Estimate	Std. Error	t value	Pr(>|t|)
(Intercept)	-2.64076	1.95516	-1.35067	0.176856
a_smok_age_NA	0.235966	0.02282	10.3403	7.71546e-25
basis_age	0.759443	0.0776545	9.77977	2.0727e-22
basis_age_squared	-0.000415483	0.000818219	-0.507789	0.611621
basis_sex_facfemale	-1.44494	0.230275	-6.27487	3.76041e-10
a_ses_isced97_cat_NA_facmedium	1.12532	0.474526	2.37146	0.0177515
a_ses_isced97_cat_NA_fachigh	1.03554	0.485769	2.13175	0.0330705
a_ses_isced97_cat_NA_facnot finished	1.24285	1.06897	1.16266	0.245016
a_anthro_bmi_eig_NA	0.0375213	0.0201973	1.85773	0.063259
a_alk_audit_c_NA	-0.0477431	0.0457383	-1.04383	0.296607

[truncated: 79 more sheets: S7_lm_smokcess_dep, S8_lm_smokcess_phq9, S9A_glm_smok_stat_PD_men, S9B_glm_smok_stat_PD_women, S9C_glm_smok_PD_age_group_20-29, S9D_glm_smok_PD_age_group_30-39, S9E_glm_smok_PD_age_group_40-49, S9F_glm_smok_PD_age_group_50-59, S9G_glm_smok_PD_age_group_60-72, S9H_smok_PD_edu_low, S9I_smok_PD__edu_medium, S9J_smok_PD__edu_high, S9K_smok_PD_edu_in_progress, S10A_glm_smok_stat_MINI_men, S10B_glm_smok_stat_MINI_women, S10C_smok_MINI_age_group_20-29, S10D_smok_MINI_age_group_30-39, S10E_smok_MINI_age_group_40-49, S10F_smok_MINI_age_group_50-59, S10G_smok_MINI_age_group_60-72 …]
